# Supplementary material for: Sociodemographic Correlates of Breast Cancer Screening Beliefs and Barriers Among Women in Kuwait: A Cross-Sectional Study Using the BCSBQ
Source: Healthcare (Basel). 2026 Jun 15;14(12):1711. doi: 10.3390/healthcare14121711 (PMC13300252; doi:10.3390/healthcare14121711)
Supplement: Supplementary file 1 [file healthcare-14-01711-s001.zip]

Archive with 1 entries (1 files):
- healthcare-4250573-supplementary.pdf
